# Supplementary material for: Relevance and Feasibility of a “Geriatric Delirium Pass” for Older Patients with Elective Surgeries: Findings from a Multi-Methods Study
Source: Geriatrics (Basel). 2026 Jan 13;11(1):10. doi: 10.3390/geriatrics11010010 (PMC12821389; doi:10.3390/geriatrics11010010)
Supplement: Supplementary file 1 [file geriatrics-11-00010-s001.zip]

Archive with 3 entries (3 files):
- SupplementaryMaterial_S1.pdf
- SupplementaryMaterial_S2.pdf
- SupplementaryMaterial_S3.pdf
